# Supplementary material for: Single-cell profiling reveals distinct immune response landscapes in tuberculous pleural effusion and non-TPE
Source: Front Immunol. 2023 Jun 26;14:1191357. doi: 10.3389/fimmu.2023.1191357 (PMC10331301; doi:10.3389/fimmu.2023.1191357)
Supplement: Supplementary file 18 [file Table_2.xlsx]

## Sheet: Table_S2
Table S2. Marker genes and predicted regulons (transcription factors) for 9 major celltypes, related to Figure 1, Fig S1, Fig S2 and Fig S3.
Name of major celltypes	Canonical genes	Signature genes
B	CD79A, CD79B, MS4A1	CD79A CD37 MS4A1 IGHM CD74 CD79B HLA-DRA LINC00926 LAPTM5 HLA-DQA1 HLA-DPA1 HLA-DQB1 HLA-DRB1 TCL1A BANK1 NCF1 HLA-DPB1 NIBAN3 RCSD1 VPREB3 AFF3 HVCN1 CD19 CXCR4 RALGPS2 HLA-DMA MEF2C YBX3 BTG1 IGHD FCMR LYN TNFRSF13C CD83 SYNGR2 HLA-DMB CXXC5 JUND SNX2 HLA-DRB5 ISG20 RBM38 P2RX5 FCRLA CD72 BACH2 FCRL1 RUBCNL IRF8 STX7
PB	MZB1, XBP1	CD79A MS4A1 CD37 CD74 BANK1 HLA-DRA HLA-DQA1 CD79B HLA-DPA1 HLA-DPB1 HLA-DQB1 SYNGR2 HLA-DRB1 RALGPS2 LINC00926 BLK POU2AF1 TCF4 SPIB TNFRSF13C VPREB3 CD19 MEF2C CXXC5 BASP1 HLA-DMA EZR SWAP70 CD24 GNG7 TNFRSF13B FCRLA CTSH NCF1 PTMA LYN POU2F2 HSH2D HLA-DMB HLA-DRB5 CD40 EEF2 IGHA1 HVCN1 P2RX5 SP140 IGKC BLNK RCSD1 PDLIM1
CD4	CD3D, CD3E, CD40LG	LTB LDHB AQP3 TPT1 IL32 IL7R FXYD5 EEF1A1 FLT3LG MAL GSTK1 PABPC1 PIM1 SARAF SPOCK2 SOCS3 CD5 CD6 CD3D LAT CD3E EEF2 LEF1 CD4 IFITM1 PIM2 TCF7 TNFRSF25 CD3G TMEM123 FYB1 TMEM173 GIMAP5 LCK GIMAP7 PLSCR3 PRDX2 TLE5 RACK1 MYC SOD1 NOSIP PBXIP1 PCED1B-AS1 TRADD NACA JAK3 DGKA CD2 EEF1G
CD8	CD3D, CD3E, CD8A, CD8B	CD8B CD8A KLRK1 GZMK CCL5 NKG7 LINC02446 GZMM CD27 CD3E CD3D CST7 LCK STK17A CD3G LIME1 LEPROTL1 HCST SAMD3 NELL2 PTPRC CXCR4 FYN PDE3B CD7 SARAF GZMA GYPC CAMK4 NUCB2 DUSP2 PLAAT4 PAXX CD2 TCF7 PCED1B-AS1 CTSW CXCR3 THEMIS ETS1 TRBC2 PITPNC1 LITAF ITM2C PRF1 ARHGEF1 GZMH EOMES LYAR SUN2
DCs	CST3, LYZ	CD74 HLA-DRA HLA-DPA1 HLA-DPB1 HLA-DQA1 CST3 HLA-DRB1 HLA-DQB1 GSN HLA-DMA GRN HLA-DRB5 CTSZ ALDH2 IFI30 SPI1 CCDC88A GSTP1 NPC2 TYROBP CTSH TYMP SPINT2 CDKN1A HLA-DMB TUBA1B GAS6 FTH1 HCK HLA-DQA2 GABARAP LYZ RAB31 FCER1G SULF2 SYNGR2 MS4A6A LYN ETV6 RAC1 RNF130 MEF2C ATF5 CD86 GRINA PLD4 CXCL16 LSP1 CSF2RA IGSF6
MAIT	SLC4A10, TRAV1-2	CCL5 GZMK NKG7 CST7 KLRG1 KLRB1 PRF1 GZMA IL7R CTSW HLA-C SPOCK2 ERN1 TNFAIP3 MATK LAG3 HLA-A PARP8 SH2D2A TC2N HCST ZFP36L2 RORA CXCR4 FYN DUSP2 GZMM PDCD4 HLA-E CXCR6 HLA-B CEBPD ANXA1 SYTL2 MYBL1 ALOX5AP SYNE2 AUTS2 LCP1 B2M CD3E KLRK1 LINC01871 HOPX AHNAK GNLY CD8A TRGV9 PAXX TGFB1
Macro	CST3, LYZ,CD68, CD163	FTL IFI30 TYROBP CTSB AIF1 FCER1G S100A11 PSAP S100A9 CST3 TYMP NPC2 FTH1 S100A8 SPI1 CD68 LYZ CD14 GLUL BRI3 CTSZ MAFB LGALS1 TIMP1 SAT1 SERPINA1 CYBB FCGRT LST1 MARCKS SRGN SERF2 CD63 GABARAP GRN TMSB10 OAZ1 APLP2 RAC1 S100A6 ANXA5 MS4A6A MYL6 LRP1 GRB2 IER3 TSPO VAMP8 RAB31 FCGR3A
Mono	CST3, LYZ,CD14, CD16	S100A6 KRT19 KRT8 KRT18 S100A10 IFITM3 ANXA2 LMNA TIMP1 HSPB1 LGALS1 S100A11 FTH1 CST3 MIF IFI27 MYL6 MT1E SLPI GSTP1 TXN C19orf33 CRIP1 MT2A CD63 IGFBP6 SPARC NEAT1 COL1A1 TM4SF1 ANXA5 UPK3B POLR2L CD9 TUBA1C SAT1 ROMO1 TPM4 RARRES1 PKM TIMP2 CD151 S100A16 MGLL CYSTM1 NME2 TNFRSF12A KRT7 PSAP IGFBP4
NK	KLRF1, NKG7,TYROBP	NKG7 CTSW KLRD1 PRF1 GNLY CST7 GZMB HCST CCL5 GZMA MATK KLRK1 EFHD2 GZMH CLIC3 TYROBP IL2RB HLA-C HOPX HLA-A IFITM2 AOAH FGFBP2 APMAP APOBEC3G KLRB1 SH2D1B HLA-B TRDC SRGN CD7 TGFB1 CD247 CHST12 B2M CD63 TXNIP PTGDR XCL1 CMC1 HLA-E ITGB2 KLRC2 SLC9A3R1 CD81 KLRC1 TBX21 KLRF1 ID2 RASSF1

## Sheet: Table_S3
Table S3. Marker genes and predicted regulons (transcription factors) for subtyptes of CD4+ T cell, related to Figure 1D and Figure S2.
Subtype of CD4+T cells	Canonical genes	Signature genes
CD4_Naive-01	CCR7 SELL	CCR7 EEF1B2 TCF7 LEF1 CD7 EEF1G SELL EEF1A1 MAL NACA PABPC1 RACK1 IFITM1 GAS5 SNHG29 ACTN1 TSHZ2 FAU TPT1 HSP90AB1 ITGA6 PLAC8 NOP53 PIK3IP1 NPM1 PRMT2 IMPDH2 MYC EIF3E NUCB2 TMIGD2 ABLIM1 LDHB LDLRAP1 SNHG8 BEX3 EEF2 SARAF UBA52 CD27 EEF1D SOCS3 PDK1 PTMA ALKBH7 APBA2 RETREG1 ZFAS1 FBL RSL1D1
CD4_Naive-02	CCR7 SELL	TCF7 CCR7 SELL PABPC1 EEF1B2 MAL SARAF SOCS3 EEF1A1 TSHZ2 LEF1 EEF1G JUNB FOS GAS5 PLAC8 TPT1 CD55 PIK3IP1 ARID5B NFKBIZ PDE3B FOXP1 SNHG6 CMTM8 SNHG29 ACTN1 CD7 TMEM123 LEPROTL1 DUSP1 SESN3 CD69 TSC22D3 MYC PNRC1 EEF2 PASK NACA BTG2 ANK3 ITGA6 IKZF1 SERINC5 SNHG8 TXK CXCR4 SATB1 ZFP36 BEX2
CD4_Th1-01	TBX21 IFNG(low)	GZMA CD74 CCL5 HLA-DRB1 HLA-DPA1 SH3BGRL3 B2M ALOX5AP HLA-DPB1 CD52 HLA-DRA S100A4 CXCR3 CST7 HLA-A CD2 S100A6 CLIC1 HLA-C LSP1 ANXA1 TMSB4X COTL1 PFN1 IL32 HLA-B AHNAK LGALS3 LCP1 ANXA5 HOPX CYTOR MYL6 CD99 ITGB2 CXCR6 PLAAT4 TGFB1 HLA-DRB5 GYG1 IL2RG GAPDH CKLF CPNE7 HMGB1 MYL12B SLC9A3R1 EFHD2 ACTN4 CD96
CD4_Th1-02	TBX21 IFNG(high)	GZMA ALOX5AP CCL5 CXCR6 SH3BGRL3 CD74 HLA-DRB1 B2M HLA-DPA1 LGALS3 CD2 HOPX CLIC1 COTL1 TMSB4X S100A4 GYG1 GAPDH CXCR3 EFHD2 PLAAT4 CKLF HLA-A CST7 PFN1 CPNE7 LSP1 ITGB2 HLA-DRA IL2RG LCP1 S100A6 LAPTM5 IL32 CYTOR MYL6 CD52 CLU HLA-DPB1 GBP5 CD96 IFNG CEBPD CORO1A ID2 IDH2 RBPJ SLC9A3R1 CTSH PSMB9
CD4_Memory	GPR183 S100A4	SELL SARAF FCMR ARID5B PABPC1 SESN3 TCF7 CCR7 KLF2 IFITM1 TIGIT FYN CDKN1B CD27 LEPROTL1 SOCS3 CD55 SNHG6 TSHZ2 ZFP36L2 FOXP1 PIM2 PIK3IP1 FXYD5 MALAT1 TSC22D3 CXCR4 FTH1 ICAM2 SMCHD1 F5 ETS1 JUNB MAL TMEM123 RNASET2 PPP2R5C SPON1 MX2 GPR183 MX1 RIPOR2 CTLA4 FAAH2 NEAT1 ARID5A BTG2 DDX5 ISG20 STK4
CD4_eMemory-GZMK	GPR183 S100A4 GZMA GZMK(hihg)	IL7R ZFP36L2 CCL5 ANXA1 GZMK BTG1 CXCR4 LYAR AHNAK ARHGAP15 KLF6 PTGER2 TNFAIP3 TXNIP KLRG1 S100A11 ERN1 VIM AUTS2 PDCD4 PAXX TSC22D3 PARP8 HLA-E S100A10 NELL2 LINC01138 KLRB1 STOM CLIC3 FXYD5 FAU FYN FTH1 DUSP2 CD44 GPR183 NSG1 HCST CTSW STAT4 P2RY8 SNHG6 S1PR1 SYTL3 NFKBIA LSR TIMP1 GZMA EMB
CD4_eMemory-GZMA	GPR183 S100A4 GZMA GAMK (low)	IL7R VIM S100A11 EEF1A1 FXYD5 ZFP36L2 ANXA1 ITGB1 TRADD CRIP1 TIMP1 LTB DDIT4 AQP3 ARHGAP15 EMP3 PLP2 PTGER2 S1PR1 KLF2 AHNAK ICAM2 KLRB1 S100A10 TPT1 GPR183 IFITM2 FTH1 CALM1 EEF1G FAU CAPG GSTK1 SH3BP5 TNFRSF4 SNHG6 EEF1B2 NSG1 LDHB TNFSF13B TCF7 ERN1 TLE5 ANXA2 TESPA1 ADD3 TOMM7 S100A4 MYC HINT1
Th2	GATA3 MAF' CCR4	ITGB1 S100A11 S100A4 CD52 AHNAK CRIP1 EMP3 ANXA2 VIM S100A6 S100A10 TIMP1 ANXA1 FLNA SH3BGRL3 AQP3 ANXA5 CALM1 CCR4 NPDC1 B2M CYBA TMSB10 TNFRSF4 MAF TRADD CD99 KLF2 IL7R SH3BP5 GSTK1 FXYD5 LTB CAPG S1PR4 TLE5 MIAT MYO1F FTH1 LIMS1 ARPC1B TGFB1 PFN1 IFITM2 PRDX1 PLP2 TMEM173 HLA-A MYO1G KLRB1
Treg	FOXP3 IL2RA	FOXP3 IL32 TNFRSF1B IL2RA IL10RA FCMR TIGIT CTLA4 SAMHD1 ISG20 TMSB10 CD27 IKZF2 HLA-A RTKN2 B2M SAT1 SELPLG TLE5 PIM2 GBP5 SKAP1 USP15 OAZ1 YWHAB MIR4435-2HG CARD16 SYNE2 CD74 ARHGDIB STAM SMCHD1 DOK2 S1PR4 LAIR2 NCF4 UCP2 ARID5B CD247 RGS1 HPGD ARL4C FCRL3 FAS LFNG SHMT2 TBC1D4 CYTOR PFN1 S100A4
Note*:
CD4_Naïve: Naïve CD4+T cell;
Treg: regulatory T cell

## Sheet: Table_S4
Table S4. Marker genes and predicted regulons (transcription factors) for subtyptes of CD8+ T cell, related to Figure 1D and Figure S2
Subtype of CD8+T cells	Canonical genes	Signature genes
CD8_Pro	MKI67 TYMS	STMN1 TUBA1B HMGN2 HMGB2 GAPDH MKI67 TUBB HMGB1 H2AFZ TYMS H2AFV PFN1 PCLAF ACTB CFL1 RRM2 PPIA HIST1H4C DEK RAN PTTG1 NUSAP1 COX8A SLC25A5 CENPF HNRNPA2B1 ANXA5 VIM CENPM TK1 ACTG1 LMNB1 H2AFX SMC4 CALM3 TOP2A ZWINT COTL1 TMSB10 CDT1 PTMA HIST1H1B BIRC5 UBE2S TUBB4B ASF1B CHCHD2 ANP32B TPX2 CKS2
CD8_Effector		NKG7 GZMH CCL5 GZMA B2M SH3BGRL3 HLA-DRB1 CLIC1 HLA-DPA1 CST7 S100A4 IL32 CD74 TMSB4X ALOX5AP CD2 HLA-DPB1 HCST PRF1 HLA-DRA HOPX APOBEC3G LSP1 PFN1 HLA-C HLA-A CD8A ANXA1 GZMB S100A6 CD52 CD99 CCL4 GZMK MYL6 LGALS1 CD81 MYL12B CRIP1 UBC MATK CTSC ITM2C EFHD2 LCP1 HLA-DRB5 C12orf75 GYG1 ZYX HLA-B
CD8_eMemory-03		IL7R LTB S100A11 ANXA1 ZFP36L2 FXYD5 AHNAK FTH1 KLRB1 CD4 KLF6 S100A4 NFKBIA ERN1 PRDM1 PBXIP1 TRADD TIMP1 MAF AQP3 TNFAIP3 SPOCK2 TXNIP GPR183 PTGER2 EML4 RORA KLF2 JUNB TNFRSF25 BHLHE40 S100A10 BTG1 SYNE2 ANK3 TSC22D3 CRIP1 CTSB HLA-E XBP1 AUTS2 TC2N TAGAP ZFP36L1 ARL4C UPP1 B2M GATA3 CAST STOM
CD8_eMemory-02		GZMK DUSP2 CST7 FCMR ZFP36L2 FYN IL10RA CLDND1 FTH1 SRGN KLF2 ARID5B PPP2R5C CXCR4 BTG1 HLA-A TIGIT YWHAB SYNE2 P2RY8 TNFRSF1B ETS1 SMCHD1 GPR183 HLA-E B2M TSC22D3 DNAJB1 PIK3R1 AHNAK ARL4C EML4 JUNB PBXIP1 CYBA NEAT1 KLF6 MALAT1 CD74 TNFAIP3 CTLA4 CDKN1B IQGAP2 LYST STK4 CD5 WIPF1 YPEL3 PTPRC CD81
CD8_eMemory-01	GPR183 S100A4 GZMA GZMK	CCL5 CST7 NKG7 GZMK CD74 HLA-DPB1 HLA-DPA1 GZMA HLA-A B2M CYBA HLA-DRB1 DUSP2 HLA-C CD8A PRF1 SH3BGRL3 CD81 APOBEC3G PLAAT4 FYN CD99 AHNAK SRGN OAZ1 HLA-DRA CLIC1 CXCR4 GZMH CCL4 CXCR3 LSP1 TNFAIP3 UBC CD52 HCST HLA-B TIGIT ARL4C CYTOR IL10RA CRIP1 CD2 COTL1 EOMES LIME1 LYST ZFP36L2 C12orf75 TMSB4X
CD8_Naive_04	CCR7(low) SELL GZMA S100A4 (high)	IFITM1 IFITM2 CD7 IFITM3 KLRC2 LTB TXNIP TRDC KLRC3 TRDV1 ZNF683 IKZF2 NCR3 IFI44L IL7R DDIT4 LEF1 TCF7 NINJ1 CTSW XAF1 TYROBP MX1 CXXC5 MBP KLRD1 LY6E BST2 ZFP36L2 TRGC2 ISG15 GNLY HLA-E IER2 RTKN2 SPINT2 AOAH MALAT1 HLA-C XCL1 STAT1 AC004687.1 IFI6 IL16 JAK1 WDR86-AS1 PTPRCAP ADAR ODF2L IRF7
CD8_Naive_03	CCR7 SELL GZMA S100A4 (low)	IL7R NELL2 SARAF PABPC1 TCF7 EEF1A1 SELL LTB CCR7 TPT1 ZFP36L2 FXYD5 KLF2 JUNB PDE3B LEF1 FCMR KLRK1 TSC22D3 LDHB RIPOR2 PASK BTG1 EEF1B2 EEF2 LEPROTL1 SESN3 SNHG6 NSG1 NOSIP S1PR1 PFDN5 RACK1 CD55 C12orf57 DDX5 PIK3IP1 LSR CD27 CD7 FAU EEF1G NOP53 TMEM123 FXYD2 BEX2 ICAM2 ARMH1 CXCR4 SMAP2
CD8_Naive_02	CCR7 SELL GZMM (low)	MALAT1 NEAT1 IKZF1 DDX17 CCNL1 PDE3B TGFBR2 NFKBIZ SF1 ITK SERINC5 MBNL1 PTPRC CAMK4 USP15 FOXP1 RNF213 RSRP1 ANKRD12 IL7R FUS PRMT2 DGKA ANK3 RIPOR2 ATM XIST PIK3IP1 SMCHD1 SSH2 SRSF11 N4BP2L2 LEF1 CCR7 LINC01578 ZRANB2 NKTR USP3 EML4 CELF2 JAK3 POLR2J3 FTX TUT4 RASA3 HIF1A TC2N IFI44L MAML2 AAK1
CD8_Naive_01	CCR7 SELL GZMM (high)	CCR7 EEF1B2 TCF7 LEF1 CD7 EEF1G SELL EEF1A1 MAL NACA PABPC1 RACK1 IFITM1 GAS5 SNHG29 ACTN1 TSHZ2 FAU TPT1 HSP90AB1 ITGA6 PLAC8 NOP53 PIK3IP1 NPM1 PRMT2 IMPDH2 MYC EIF3E NUCB2 TMIGD2 ABLIM1 LDHB LDLRAP1 SNHG8 BEX3 EEF2 SARAF UBA52 CD27 EEF1D SOCS3 PDK1 PTMA ALKBH7 APBA2 RETREG1 ZFAS1 FBL RSL1D1

## Sheet: Table_S5
Table S5. Marker genes and predicted regulons (transcription factors) for subtyptes of NK cells, related to Figure 1D and Figure S2.
Subtype of CD8+T cells	Canonical genes	Signature genes
iNK	KIT	LTB FXYD5 EEF1A1 IL7R TCF7 TPT1 LDHB RACK1 TIMP1 TNFRSF4 PABPC1 NFKBIA LTA4H SSBP2 TNFRSF25 PIM2 RNASET2 EEF1G KIT TMEM123 S100A4 IER2 EEF2 PRAM1 AQP3 BCL3 PIM3 FXYD7 S100A11 ACTG1 TNFRSF18 EEF1B2 TPM4 JUNB IFI44L MDFIC KLRB1 SELENOH HINT1 SOCS3 IFITM3 LST1 HSPD1 IGFBP4 H2AFY MIF AHR SELL MAP3K8 SOX4
NK_Naive	CCR7 SELL	XCL1 FCER1G IL2RB IFITM3 KLRC1 IFITM2 CD7 CMC1 TPT1 CAPG SELL XCL2 TNFRSF18 NCAM1 GZMK TYROBP SRGN CTSW ITGAX TRDC IFITM1 COTL1 SH2D1B TMIGD2 EEF1B2 KLRF1 MMP25-AS1 KLRB1 CXXC5 EEF1A1 CEBPD CD44 GNLY STK17A EEF1G TCF7 KLRD1 KIR2DL4 CD63 NME2 ID2 IGFBP4 GSN MIF BST2 CAPN12 CLDND1 GSTP1 FXYD5 CD38
NK_CD56	CD56 (bright) CD160 (dim)	FGFBP2 FCGR3A GZMB EFHD2 CST7 NKG7 CD247 PRF1 GZMH PRSS23 ADGRG1 B2M CYBA CX3CR1 SPON2 S1PR5 LITAF ZEB2 TYROBP TRBC1 TTC38 KLF2 PLEK MYOM2 HLA-C HLA-E TBX21 ABHD17A FLNA SYNGR1 FCRL6 KIR3DL2 HLA-A ARL4C CCL4 KIR2DL3 APMAP TMSB10 HLA-B MALAT1 CD99 CCL5 PYHIN1 CLIC3 ABI3 SH2D1B GNG2 ITGB2 PPP2R5C AOAH
NK_CD160	CD56 (dim) CD160 (bright)	CD3D CD3E CD3G CD52 S100A6 S100A4 IL32 SH3BGRL3 LIME1 GZMH VIM CD6 KLRG1 ZNF683 LAPTM5 ANXA5 LCK B2M FLNA HLA-DPB1 TRAC CD5 CLEC2D AHNAK SIT1 THEMIS MYH9 LINC02446 TMSB10 SPOCK2 FGFBP2 PPP2R5C CD99 HLA-DPA1 C12orf75 CCL5 LAG3 KLF2 EMP3 BCL11B GSTK1 JUN HLA-DRB1 ANXA1 S100A10 CAMK4 LAT CD2
NK_Memory-CD56	CD27 CD56 (bright) CD160 (dim)	CST7 CXCR4 CD247 CCL5 SYNE2 PPP2R5C TRBC1 LITAF CYBA ZEB2 FGFBP2 ABHD17A FCGR3A CCL4 EFHD2 ZFP36 YPEL3 METRNL SH2D2A HLA-B TNFAIP3 FTL LBH GZMM HLA-E MALAT1 EIF1 ARL4C S1PR5 KIR3DL2 SARAF LYAR TRDV2 TNFRSF1B FYN VAMP2 DUSP2 C1orf21 GZMH KLRG1 STK4 AUTS2 APMAP GNG2 FAM118A F2R CCL4L2 SMAD7 LCK SUN2
NK_Pro	MKI67	GZMA CD74 GZMK HLA-DRA HLA-DRB1 FCER1G CCL5 PLAAT4 APOBEC3G COTL1 GAPDH PFN1 ALOX5AP CORO1A HLA-DMA HLA-DPA1 CNN2 GBP5 IL2RB KLRC1 CEBPD LSP1 NKG7 CD38 HLA-DQA1 GSTP1 CD63 HLA-DQB1 ACTB HCST TYROBP CLIC1 IDH2 CXCR3 ACP5 TRDC LY6E PSME2 ARPC3 HLA-DRB5 RHOC HLA-DPB1 RAC2 CKLF SH2D1A ITGB1 CLIC3 CFL1 CXCR6 PTPRCAP
Note*
iNK: Immunature NK cell
NK_Naive: Naïve NK cell
NK_CD56: CD56(bright)CD160(dim) NK cell
NK_CD160: CD56(dim)CD160(bright) NK cell
NK_Memory-CD56: CD27CD56(bright)CD160(dim) NK cell
NK_Pro: Proliferating NK cell

## Sheet: Table_S6
Table S6. Marker genes and predicted regulons (transcription factors) for subtyptes of myeloid cells, related to Figure 1D and Figure S2.
Subtype of CD8+T cells	Canonical genes	Signature genes
pDC	LILRA4 ITM2C	IRF7 TCF4 UGCG GZMB LILRA4 CCDC50 IRF8 IL3RA JCHAIN SERPINF1 TSPAN13 CLEC4C LRRC26 MAP1A ITM2C DERL3 NIBAN3 APP MAPKAPK2 CYB561A3 BCL11A SLC15A4 MZB1 PLAC8 PPP1R14B C12orf75 PLD4 IGKC CLIC3 FCHSD2 SMPD3 SPIB ZFAT SPCS1 CTSC LIME1 SHD PTPRS ERP29 TRAF4 LAMP5 TPM2 SCT SELENOS HERPUD1 MPEG1 GAS6 PACSIN1 PTPRCAP PLP2
mDC	CD1c	FCGR2B IFITM3 LST1 AIF1 ITGB2 SH3BGRL3 CLEC10A FPR1 ANXA1 METRNL COTL1 TIMP1 LYZ S100A11 S100A4 PLXDC2 CEBPB SERPINA1 CSF1R FTL MRC1 FCGR2A ARHGDIB YWHAH FBP1 CKLF IFI30 CLIC1 HLA-DMA FCER1G SLC8A1 DOK2 CD1C IGSF6 LMO2 C1orf162 ANXA5 VASP CST3 TSPO SLC2A3 CEBPD NCF2 CD1D PRELID1 FGR PLAUR ITGAM SPI1 HLA-DRB5
DC_01	CLEC9A	C1orf54 SNX3 CLEC9A CPNE3 XCR1 RAB7B NAAA CLNK CPVL WDFY4 CADM1 ANPEP VMO1 CCND1 RGCC SHTN1 TMSB4X VAC14 CD74 LGALS2 CST3 RGS10 SLAMF7 HLA-DPA1 TACSTD2 BATF3 C1orf21 CYB5R3 BCL6 DNASE1L3 PPT1 FGL2 TMEM14A SNX22 HLA-DPB1 RAB32 FUCA1 DBN1 IRF8 MPEG1 ENSA HLA-DOB ACTN1 FKBP1B MZT2A FNBP1 GYPC TAP1 ENPP1 NET1
DC_02	ITM2C	LAMP3 FSCN1 BIRC3 MARCKSL1 CCR7 GPX4 BTG1 NUB1 PNRC1 TXN EEF1A1 ETV3 DUSP5 RELB IL7R RAB9A CD83 LAD1 UBD KIF2A ZFAS1 RASSF4 DUSP4 GRSF1 MGLL MARCKS RFTN1 STK4 TMEM176A ANKRD33B H2AFZ IDO1 CCL19 CSF2RA GSTP1 PTPN1 NRP2 CDKN1A TNFAIP2 SYNGR2 DAPP1 GPR157 SAMSN1 BASP1 SIAH2 TRAF1 IL32 LSP1 ANXA6 MAP3K14

## Sheet: Table_S7
Table S7. Marker genes and predicted regulons (transcription factors) for subtyptes of B cell, related to Figure 1D and Figure S2.
Subtype of B cells	Canonical genes	Signature genes
Naïve_B	TCL1A, IGHD	TCL1A YBX3 BTG1 IGHM IGHD CXCR4 LAPTM5 CD37 TMSB10 BACH2 RCSD1 IL4R NIBAN3 TMEM123 HVCN1 CD79B NCF1 SNX9 AFF3 SARAF CD72 ISG20 H1FX CD79A LINC00926 FOXP1 SNHG7 EEF1D TSPAN13 APLP2 TXNIP CLEC2D BCL7A CCND3 RNASE6 ZFP36L2 FCER2 AC007384.1 RBM38 TLE5 LINC01578 CD69 LYN CD55 JUND NCK2 CD200 CHPT1 FCRL1 SNHG6
GC_B	IGHD, NEIL1	TCL1A IGHD YBX3 BACH2 NIBAN3 IGHM AFF3 CD37 FCRL1 HVCN1 IL4R FCER2 TMSB10 CD72 PCDH9 STX7 BTG1 CXCR4 LINC00926 TCL6 FOXP1 CD79B TSPAN13 NCF1 RCSD1 FCMR PAX5 PLPP5 CALHM6 TLE5 H1FX CAMK2D PLEKHA2 CD79A COL19A1 APLP2 CLEC2D LIMD2 RALGPS2 LAT2 POLD4 AL139020.1 VPREB3 EAF2 CD22 HLA-E STAP1 RNASE6 RBM38 RHOH
iMemory_B	IGHD, CD27	IGHM TMSB10 TCL1A GSTP1 YBX3 BTG1 LAPTM5 FOXP1 SARAF CD83 FXYD5 NCF1 FTH1 EEF1D HLA-DRB1 IGHD GBP4 CD74 NIBAN3 CXCR4 ITM2B APLP2 CD79B IFITM3 SELENOH LINC00926 ZFP36L1 WARS JUND C1orf162 PLPP5 HLA-DMA CD37 RBM38 EVL SNX29 PFDN5 SNX3 REL IL4R FAU FTL SEC62 PDE4B LSM7 ZNF667-AS1 CDCA7L CLEC2B SATB1 CIRBP
IGHA_PB	IGHA1 IGHA2 (high)	CRIP1 TNFRSF13B IGHA1 COTL1 GAPDH CD82 ITGB1 ANXA2 IFI30 S100A6 ACTG1 IGHG2 AIM2 AHNAK S100A4 HIPK2 MARCKS LSP1 CD99 LINC01781 CAPG CD27 HSPA8 VIM IGHG1 ACTB S100A10 SSPN CPNE5 TMSB4X LGALS1 EEF1A1 ARPC1B ACP5 CTSH FLNA PCED1B-AS1 CCDC50 VOPP1 EMP3 CLECL1 S100A11 CLIC1 PFN1 CD70 PKM BLK SUB1 ARPC2 LTB
IGHG_PB	IGHG1 IGHG2 IGHA2 (low)	TNFRSF13B AIM2 COTL1 CD82 IGHA1 IGHG2 CRIP1 MARCKS CTSH CD27 IFI30 ARHGAP24 ACP5 LINC01857 COL9A3 EEF1A1 IL10RA GPR183 CCDC50 IGHG1 TOMM7 GRN COBLL1 GAPDH EEF2 VIM CLECL1 CD99 KLF6 HIGD2A PKM VOPP1 CD24 ITM2C ANKRD13A TCF4 THEMIS2 CAPG SMARCB1 ARHGAP25 SAMSN1 S100A6 ACTG1 PTPN1 B2M TMEM154 FAM102A ITGB1 LSP1 NCF4
IGHM_PB	IGHM IGHG1 (low) IGHA2(-)	EZR CTSH SYNGR2 EEF1A1 LINC01857 ZFAS1 VIM KLF6 THEMIS2 COTL1 GPR183 PTMA SEL1L3 COL9A3 LY9 EEF2 ZBTB20 SOCS3 ARHGAP24 ALOX5AP AIM2 ISCU B2M ACP5 GAS5 PLP2 DDX24 MALAT1 TNFRSF13C RGS2 TSC22D3 G3BP2 HSPD1 SNHG29 MARCKS COBLL1 SQSTM1 ITM2C GSTP1 RAB31 IL10RA TOMM7 SCIMP DNAJC19 STAT1 ADAM28 CD63 FNBP1 PFDN5 SEC11C
Note*:
Naïve_B: Naïve B cell;
GC_B: Germinal center B cell
iMemory_B: Intermediate memory B

## Sheet: Table_S8
Table S8. Cell exhaustion response genes and cexhaustion markers, related to Fig 2 and 3
Genes of cell exhaustion response	Defined markers of cell exhaustion
KIAA1671	PD-1(PDCD1)
ABI3	TIGIT
ADAM19	LAG3
AKNA	CTLA4
ARHGAP9	HAVCR2 (TIM3)
ARL6IP1	BTLA
ARMC7	CD80
BCL2A1	KLRG1
CBX4	CD200
CCL3	CD244 (2B4)
CCL4
CCL5
CD160
CD164
CD27
CD3E
CD3G
CD7
CD82
CD8A
CST7
CXCR6
DAPK2
DTX1
DUSP2
EFHD2
EIF4A2
FAM189B
FASLG
FOXN3
FYN
GIMAP1
GIMAP6
GIMAP7
GLRX
GNG2
GRAMD1A
GZMA
GZMB
GZMK
HLA-A
HCST
HSPA5
ID2
IFIT3
IL21R
ISG15
ITK
ITPKB
LAX1
LRRK1
MBNL1
MXD4
NR4A2
PDCD1
PFDN5
PLA2G16
PLAC8
PRDX5
PRKCH
PSMB10
PSMB8
PSME1
PTGER4
PTPN18
PTPN22
RGS1
RGS2
RGS3
RTP4
RUNX3
SH2D2A
SHISA5
SIPA1
SLC3A2
STAT1
STK17B
TAP2
TAPBP
TAPBPL
TNFRSF1B
TOX
UCP2
VMP1
ZBP1

## Sheet: Table_S9
Table S9. Inflammatory genes and cytokine score, related to Figure 6,Figures S15
Inflammatory genes	Cytokine scores
ABCA1	IL2
ABI1	IL7
ACVR1B	CSF3
ACVR2A	CXCL10
ADGRE1	CCL2
ADM	CCL3
ADORA2B	TNF
ADRM1	IL6
AHR	CCL7
APLNR	IL1RN
AQP9	CSF1
ATP2A2	IFNG
ATP2B1	IL2RA
ATP2C1	IL10
AXL	IL18
BDKRB1	HGF
BEST1	CXCL9
BST2	CCL27
BTG2	TGFB1
C3AR1	IL1B
C5AR1	LTA
CALCRL	CSF2
CCL17	LTB
CCL2	TNFSF13
CCL20	IL4
CCL22	CCL12
CCL24	CXCL8
CCL5	CXCL11
CCL7	CCL4
CCR7	CXCL1
CCRL2	CXCL2
CD14	CXCL3
CD40	CCL3L1
CD48	CCL8
CD55	CXCL16
CD69	IFNA1
CD70	CCL5
CD82	CCL11
CDKN1A	IFNA2
CHST2	CCL20
CLEC5A	CCL4L2
CMKLR1	OSM
CSF1	TNFSF14
CSF3	SA100A12
CSF3R	FGF19
CX3CL1	CXCL5
CXCL10	CCL19
CXCL11	IL18R1
CXCL6	TGFA
CXCL8	IFNB1
CXCL9	IL8
CXCR6	IL17C
CYBB	TNFSF10
DCBLD2	FGF7
EBI3	XCL1
EDN1	FGF13
EIF2AK2	LIF
EMP3	TGFB3
EREG	INHBE
F3	CERS1
FFAR2	TXLNA
FPR1	IFNW1
FZD5	IL22
GABBR1	XCL2
GCH1	CCL25
GNA15	CCL16
GNAI3	CD40LG
GP1BA	IL20
GPC3	FASLG
GPR132	TPO
GPR183	SCYL3
HAS2	PF4V1
HBEGF	TNFSF8
HIF1A	GDF15
HPN	IL1A
HRH1	VEGFA
ICAM1	GDF7
ICAM4	BMP6
ICOSLG	PDGFA
IFITM1	IL21
IFNAR1	ABCD-1
IFNGR2	ABCD-2
IL10	PDGFB
IL10RA	TNFSF4
IL12B	FAM19A1
IL15	HBEGF
IL15RA	PDGFD
IL18	IL12RB2
IL18R1	GH1
IL18RAP	VEGFB
IL1A	MIP3B
IL1B	IL27
IL1R1	PF4
IL2RB	BMP8B
IL4R	TNFSF12
IL6	IL15
IL7R	SCYL2
INHBA	SCYL1
IRAK2	TSLP
IRF1	GDF11
IRF7	SDF1B
ITGA5	INHBA
ITGB3	PPBP
ITGB8	FGF11
KCNA3	IFNG-AS1
KCNJ2	FGF22
KCNMB2	VEGFC
KIF1B	CCL18
KLF6	TNFSF11
LAMP3	IL12A
LCK	EBI3
LCP2	AMH
LDLR	IL26
LIF	IL32
LPAR1	PDGFC
LTA	FGF23
LY6E	IGF1
LYN	IL1F11
MARCO	CCL28
MEFV	CLCF1
MEP1A	TNFSF9
MET	BMP3
MMP14	IL24
MSR1	GDF10
MXD1	CXCL6
MYC	GDF9
NAMPT	IL23A
NDP	IL16
NFKB1	CD70
NFKBIA	IL5
NLRP3	FGF9
NMI	IFNL1
NMUR1	TSC1
NOD2	FGF2
NPFFR2	IL23R
OLR1	IL1G
OPRK1	SPP1
OSM	IL12RB1
OSMR	BMP4
P2RX4	IL13
P2RX7	TPAR1
P2RY2	TGFB2
PCDH7	FAM19A2
PDE4B	AGIF3
PDPN	EDA
PIK3R5	MIF
PLAUR	TNFSF13B
PROK2	BMP7
PSEN1	FGF18
PTAFR	CCL23
PTGER2	CCL23
PTGER4
PTGIR
PTPRE
PVR
RAF1
RASGRP1
RELA
RGS1
RGS16
RHOG
RIPK2
RNF144B
ROS1
RTP4
SCARF1
SCN1B
SELE
SELENOS
SELL
SEMA4D
SERPINE1
SGMS2
SLAMF1
SLC11A2
SLC1A2
SLC28A2
SLC31A1
SLC31A2
SLC4A4
SLC7A1
SLC7A2
SPHK1
SRI
STAB1
TACR1
TACR3
TAPBP
TIMP1
TLR1
TLR2
TLR3
TNFAIP6
TNFSF14
TNFRSF1B
TNFRSF9
TNFSF10
TNFSF15
TNFSF9
TPBG
VIP
